# Supplementary material for: Demethylzeylasteral inhibits oxidative phosphorylation complex biogenesis by targeting LRPPRC in lung cancer
Source: J Cancer. 2025 Jan 1;16(1):227–40. doi: 10.7150/jca.92797 (PMC11660126; doi:10.7150/jca.92797)
Supplement: Supplementary file 2 — Supplementary table 3. [file jcav16p0227s2.xlsx]

## Sheet: shLRPPRC_keggenrich_down
Table S3. List of KEGG enriched pathways downregulated after knockdown of LRPPRC
category	subcategory	ID	Description	GeneRatio	BgRatio	pvalue	p.adjust	qvalue	geneID	Count
NA	NA	hsa04820	Cytoskeleton in muscle cells	40/587	232/8842	1.74127e-08	5.74619e-06	5.55373e-06	1462/1301/10398/2027/1277/6442/3676/6382/4811/8082/29767/1289/272/1284/7111/7057/22801/7168/1291/1292/127294/8515/287/23500/27295/57731/3678/9672/10611/3673/2200/83660/3728/1466/1282/1287/85301/1290/4636/3690	40
Organismal Systems	Digestive system	hsa04974	Protein digestion and absorption	18/587	105/8842	0.0001678	0.0238871	0.0230871	1301/1307/6505/1277/117247/206358/1289/1284/486/1291/1292/120103/1282/7373/1287/85301/1290/1306	18
Environmental Information Processing	Signaling molecules and interaction	hsa04512	ECM-receptor interaction	16/587	89/8842	0.000217156	0.0238871	0.0230871	1277/3676/6382/6696/1284/7057/22801/1291/1292/8515/3678/3673/255743/1282/1287/3690	16
Metabolism	Global and overview maps	hsa01240	Biosynthesis of cofactors	22/587	153/8842	0.000460549	0.0314056	0.0303537	586/55163/8564/51004/79717/122481/5498/50808/210/23057/80308/51727/349565/4338/79001/200895/4351/1719/158/54600/54658/54577	22
Human Diseases	Cardiovascular disease	hsa05412	Arrhythmogenic right ventricular cardiomyopathy	15/587	86/8842	0.000475843	0.0314056	0.0303537	9254/1496/6442/3676/8082/22801/8515/2697/3678/3673/784/1499/1000/3728/3690	15
Environmental Information Processing	Signaling molecules and interaction	hsa04514	Cell adhesion molecules	22/587	157/8842	0.000660126	0.036307	0.0350909	9369/1462/83692/10686/3676/6382/29126/5819/5789/9069/50848/9672/23114/9075/83700/57555/1000/1002/23705/3111/3107/3134	22
Cellular Processes	Cell growth and death	hsa04115	p53 signaling pathway	13/587	75/8842	0.00118485	0.0558573	0.0539865	355/51512/3732/898/5054/900/9540/1017/7057/7157/143686/9538/9134	13
Organismal Systems	Immune system	hsa04670	Leukocyte transendothelial migration	16/587	116/8842	0.00404396	0.166813	0.161226	1496/4313/10398/83692/10686/3676/4688/8503/7070/9069/50848/9075/83700/1499/1500/4636	16
Human Diseases	Substance dependence	hsa05032	Morphine addiction	13/587	91/8842	0.00678747	0.223907	0.216408	157/10846/8622/5144/109/5140/3763/2786/27115/5139/54331/2563/55879	13
Metabolism	Lipid metabolism	hsa01040	Biosynthesis of unsaturated fatty acids	6/587	27/8842	0.00743227	0.223907	0.216408	6342/6785/9415/570/79966/3992	6
Human Diseases	Infectious disease: viral	hsa05165	Human papillomavirus infection	34/587	333/8842	0.0077222	0.223907	0.216408	355/182/898/1277/3676/8503/6696/1017/1284/5519/7057/22801/7157/1291/1292/8515/56288/3678/3673/23462/1499/155066/9134/55844/8325/84667/2535/64764/1282/1287/55534/3107/3134/3690	34
Human Diseases	Cancer: specific types	hsa05222	Small cell lung cancer	13/587	93/8842	0.00814208	0.223907	0.216408	7185/898/8503/1017/1164/1284/7157/6502/3673/1163/9134/1282/1287	13
Cellular Processes	Cellular community - eukaryotes	hsa04510	Focal adhesion	22/587	203/8842	0.0154683	0.35856	0.346551	5063/10398/1277/3676/8503/6696/1284/7057/22801/1291/1292/8515/53358/5058/3678/3673/1499/83660/1282/1287/4636/3690	22
Environmental Information Processing	Signal transduction	hsa04390	Hippo signaling pathway	18/587	157/8842	0.0160268	0.35856	0.346551	6591/1496/8463/5054/2246/3398/1742/5519/658/122786/56288/392255/1499/4086/55844/8325/2535/6657	18
Human Diseases	Cancer: overview	hsa05205	Proteoglycans in cancer	22/587	204/8842	0.0162982	0.35856	0.346551	355/4313/1277/6382/8503/5328/3709/6608/7057/4060/7157/287/5058/27250/7074/3678/3673/1499/6774/8325/2535/3690	22
Organismal Systems	Digestive system	hsa04978	Mineral absorption	9/587	61/8842	0.0184265	0.380047	0.367318	79901/6523/7421/540/486/115019/475/4501/4494	9
Metabolism	Nucleotide metabolism	hsa00230	Purine metabolism	15/587	128/8842	0.0221576	0.430118	0.415712	10846/8622/5144/5145/272/4907/109/122481/50808/5140/5147/27115/5139/5148/158	15
Environmental Information Processing	Signal transduction	hsa04151	PI3K-Akt signaling pathway	34/587	362/8842	0.0246995	0.452825	0.437658	2997/898/1277/2246/3676/8503/6696/1017/468/1284/5519/7057/22801/2250/7157/1291/1292/8515/4915/10018/3678/3673/54541/2786/3575/9134/55844/64764/54331/1282/1287/4515/1945/3690	34
Organismal Systems	Nervous system	hsa04722	Neurotrophin signaling pathway	14/587	120/8842	0.0274379	0.465668	0.450071	8767/8503/468/3656/4916/7157/4915/53358/814/808/27018/25970/9500/398	14
Metabolism	Metabolism of cofactors and vitamins	hsa00790	Folate biosynthesis	5/587	27/8842	0.0302785	0.465668	0.450071	231/84105/4338/200895/1719	5
Organismal Systems	Immune system	hsa04610	Complement and coagulation cascades	11/587	88/8842	0.03058	0.465668	0.450071	3075/5327/5054/10878/5328/2165/715/716/3426/720/110384692	11
Cellular Processes	Transport and catabolism	hsa04145	Phagosome	17/587	157/8842	0.0310445	0.465668	0.450071	4074/9902/5869/4688/347733/7057/5868/715/3678/1520/3673/7846/155066/3111/3107/3134/3690	17
Organismal Systems	Development and regeneration	hsa04360	Axon guidance	19/587	184/8842	0.03613	0.518388	0.501025	5063/10398/2051/1949/2043/8503/6608/7225/658/2044/56288/5058/56896/27289/22885/2242/10507/4636/1945	19
Metabolism	Metabolism of cofactors and vitamins	hsa00785	Lipoic acid metabolism	4/587	20/8842	0.0397758	0.546917	0.528599	594/2653/55526/55753	4
Cellular Processes	Cellular community - eukaryotes	hsa04520	Adherens junction	11/587	93/8842	0.0433812	0.550004	0.531583	6591/1496/51701/10398/5819/56288/55698/1499/1500/4636/283106	11
Human Diseases	Cardiovascular disease	hsa05414	Dilated cardiomyopathy	12/587	105/8842	0.0449807	0.550004	0.531583	9254/6442/3676/8082/22801/109/7168/8515/3678/3673/784/3690	12
Environmental Information Processing	Signal transduction	hsa04024	cAMP signaling pathway	22/587	226/8842	0.0450003	0.550004	0.531583	1258/3991/10398/2906/2735/10846/5144/8503/486/109/5058/1909/5140/814/7074/808/64399/5139/3355/64764/56670/2904	22
Metabolism	Xenobiotics biodegradation and metabolism	hsa00982	Drug metabolism - cytochrome P450	9/587	73/8842	0.0514171	0.588334	0.568629	221/119391/4129/2947/130/54600/54658/54577/1548	9
Metabolism	Amino acid metabolism	hsa00260	Glycine, serine and threonine metabolism	6/587	41/8842	0.0517021	0.588334	0.568629	4129/26227/2593/2653/63826/2628	6
Environmental Information Processing	Signal transduction	hsa04071	Sphingolipid signaling pathway	13/587	122/8842	0.0606653	0.617916	0.59722	9846/9517/8503/5519/7157/2768/171546/8879/55304/55844/340485/259230/1903	13
Organismal Systems	Immune system	hsa04640	Hematopoietic cell lineage	11/587	99/8842	0.0630914	0.617916	0.59722	3589/951/3676/3554/3678/3673/290/3575/3111/3690/100133941	11
Organismal Systems	Sensory system	hsa04750	Inflammatory mediator regulation of TRP channels	11/587	99/8842	0.0630914	0.617916	0.59722	5583/5588/8989/41/3554/5321/8503/3709/109/808/51393	11
Human Diseases	Cardiovascular disease	hsa05410	Hypertrophic cardiomyopathy	11/587	99/8842	0.0630914	0.617916	0.59722	9254/6442/3676/8082/22801/7168/8515/3678/3673/784/3690	11
Metabolism	Global and overview maps	hsa01210	2-Oxocarboxylic acid metabolism	5/587	33/8842	0.0644303	0.617916	0.59722	586/594/3417/55526/55753	5
Organismal Systems	Excretory system	hsa04962	Vasopressin-regulated water reabsorption	6/587	44/8842	0.0688331	0.617916	0.59722	8766/5869/109/5868/64764/398	6
Environmental Information Processing	Signal transduction	hsa04015	Rap1 signaling pathway	20/587	212/8842	0.0701073	0.617916	0.59722	5898/5217/54518/2246/23683/8503/1268/9732/7057/109/2250/56288/7074/808/1499/83660/1500/1945/3690/2904	20
Metabolism	Glycan biosynthesis and metabolism	hsa00534	Glycosaminoglycan biosynthesis - heparan sulfate / heparin	4/587	24/8842	0.0709072	0.617916	0.59722	64131/9953/9955/90161	4
Environmental Information Processing	Signal transduction	hsa04014	Ras signaling pathway	22/587	238/8842	0.071154	0.617916	0.59722	5898/9846/5063/5869/5924/2246/5321/8503/2250/23179/5868/4915/53358/5058/7074/2114/808/2786/4303/54331/1945/2904	22
Environmental Information Processing	Signal transduction	hsa04340	Hedgehog signaling pathway	7/587	56/8842	0.075729	0.637149	0.615809	55733/157/1954/2735/6608/23432/64399	7
Metabolism	Xenobiotics biodegradation and metabolism	hsa00980	Metabolism of xenobiotics by cytochrome P450	9/587	79/8842	0.0772302	0.637149	0.615809	221/119391/2947/130/246181/54600/54658/54577/1548	9
Organismal Systems	Immune system	hsa04612	Antigen processing and presentation	9/587	80/8842	0.0821832	0.660416	0.638297	8625/5720/5721/4801/3306/1520/3111/3107/3134	9
Human Diseases	Cardiovascular disease	hsa05418	Fluid shear stress and atherosclerosis	14/587	141/8842	0.0844899	0.660416	0.638297	119391/4313/5327/3554/6382/4688/8503/445/2947/658/7157/808/1499/3690	14
Metabolism	Metabolism of other amino acids	hsa00480	Glutathione metabolism	7/587	58/8842	0.0878417	0.660416	0.638297	79017/119391/2686/2947/3417/290/26873	7
Human Diseases	Cancer: overview	hsa05202	Transcriptional misregulation in cancer	18/587	193/8842	0.0897386	0.660416	0.638297	7185/6929/5327/3398/5328/860/64919/1848/5371/7157/7102/3248/4086/3728/4291/4094/8464/126961	18
Organismal Systems	Endocrine system	hsa04926	Relaxin signaling pathway	13/587	130/8842	0.0900568	0.660416	0.638297	4313/6019/1277/8503/468/1284/109/53358/2786/64764/54331/1282/1287	13
Environmental Information Processing	Signal transduction	hsa04350	TGF-beta signaling pathway	11/587	108/8842	0.102249	0.728945	0.70453	4052/3398/60436/1875/5519/7057/658/392255/2200/4086/3400	11
Human Diseases	Substance dependence	hsa05030	Cocaine addiction	6/587	49/8842	0.103819	0.728945	0.70453	4129/2906/468/1742/64764/2904	6
Human Diseases	Cancer: specific types	hsa05215	Prostate cancer	10/587	98/8842	0.114487	0.787097	0.760735	5327/898/8503/5328/1017/468/7157/1499/9134/64764	10
Human Diseases	Cancer: specific types	hsa05217	Basal cell carcinoma	7/587	63/8842	0.122589	0.810144	0.78301	2735/6608/7157/64399/1499/8325/2535	7
Organismal Systems	Sensory system	hsa04744	Phototransduction	4/587	29/8842	0.122749	0.810144	0.78301	1258/5145/808/5148	4
Human Diseases	Substance dependence	hsa05033	Nicotine addiction	5/587	41/8842	0.133149	0.826557	0.798873	2906/246213/2563/55879/2904	5
Environmental Information Processing	Signal transduction	hsa04371	Apelin signaling pathway	13/587	140/8842	0.137427	0.826557	0.798873	3991/182/5327/5054/6696/3709/109/185/5140/814/808/2786/54331	13
Environmental Information Processing	Signal transduction	hsa04022	cGMP-PKG signaling pathway	15/587	166/8842	0.137777	0.826557	0.798873	1258/10398/3709/468/27345/7225/486/109/185/2768/1909/5140/808/5139/64764	15
Organismal Systems	Nervous system	hsa04724	Glutamatergic synapse	11/587	115/8842	0.140774	0.826557	0.798873	157/2906/6505/5321/3709/1742/109/2786/246213/54331/2904	11
Organismal Systems	Digestive system	hsa04976	Bile secretion	9/587	90/8842	0.14186	0.826557	0.798873	9971/3781/6523/570/486/109/54600/54658/54577	9
Metabolism	Metabolism of cofactors and vitamins	hsa00670	One carbon pool by folate	3/587	20/8842	0.143518	0.826557	0.798873	160428/200895/1719	3
Human Diseases	Infectious disease: bacterial	hsa05100	Bacterial invasion of epithelial cells	8/587	78/8842	0.144602	0.826557	0.798873	1496/8218/55964/8503/57180/53358/3678/1499	8
Metabolism	Lipid metabolism	hsa00600	Sphingolipid metabolism	6/587	54/8842	0.1464	0.826557	0.798873	9517/8879/55304/340485/259230/4758	6
Organismal Systems	Nervous system	hsa04721	Synaptic vesicle cycle	8/587	79/8842	0.152193	0.826557	0.798873	6857/8218/112755/6505/6616/10814/155066/246213	8
Human Diseases	Infectious disease: bacterial	hsa05131	Shigellosis	21/587	249/8842	0.152637	0.826557	0.798873	5588/5217/55062/55964/10398/8767/10392/9267/3554/8503/3709/57180/54874/7157/3678/83660/4303/7100/126961/25851/4636	21
Human Diseases	Endocrine and metabolic disease	hsa04940	Type I diabetes mellitus	5/587	43/8842	0.154037	0.826557	0.798873	3382/355/3111/3107/3134	5
Cellular Processes	Cellular community - eukaryotes	hsa04550	Signaling pathways regulating pluripotency of stem cells	13/587	144/8842	0.159602	0.826557	0.798873	6929/3398/8503/6926/658/1499/6774/4086/3400/8325/2535/6657/7703	13
Metabolism	Glycan biosynthesis and metabolism	hsa00532	Glycosaminoglycan biosynthesis - chondroitin sulfate / dermatan sulfate	3/587	21/8842	0.159664	0.826557	0.798873	64131/29940/113189	3
Human Diseases	Infectious disease: bacterial	hsa05132	Salmonella infection	21/587	251/8842	0.161221	0.826557	0.798873	4074/5898/26999/5217/5063/10398/8767/10392/9267/5869/51209/57180/89953/347733/5868/5058/26263/7846/1499/7100/4636	21
Metabolism	Metabolism of cofactors and vitamins	hsa00130	Ubiquinone and other terpenoid-quinone biosynthesis	2/587	11/8842	0.162807	0.826557	0.798873	51004/79001	2
Organismal Systems	Nervous system	hsa04728	Dopaminergic synapse	12/587	132/8842	0.165887	0.827135	0.799432	4129/3709/468/406/5519/3763/808/2786/55844/64764/54331/2904	12
Metabolism	Xenobiotics biodegradation and metabolism	hsa00983	Drug metabolism - other enzymes	8/587	81/8842	0.167933	0.827135	0.799432	119391/2947/51727/7084/54600/54658/54577/1548	8
Human Diseases	Substance dependence	hsa05031	Amphetamine addiction	7/587	69/8842	0.17211	0.831259	0.803418	4129/2906/468/814/808/64764/2904	7
Metabolism	Global and overview maps	hsa01212	Fatty acid metabolism	6/587	57/8842	0.175195	0.831259	0.803418	6342/6785/39/9415/79966/3992	6
Metabolism	Amino acid metabolism	hsa00340	Histidine metabolism	3/587	22/8842	0.176328	0.831259	0.803418	221/4129/3176	3
Human Diseases	Substance dependence	hsa05034	Alcoholism	16/587	188/8842	0.18307	0.84812	0.819714	84254/4129/55506/2906/468/4915/53358/814/808/2786/3177/64764/54331/126961/2904/8344	16
Metabolism	Carbohydrate metabolism	hsa00051	Fructose and mannose metabolism	4/587	34/8842	0.186389	0.84812	0.819714	231/7264/26007/4351	4
Metabolism	Metabolism of cofactors and vitamins	hsa00860	Porphyrin metabolism	5/587	46/8842	0.187682	0.84812	0.819714	5498/210/54600/54658/54577	5
Cellular Processes	Cell motility	hsa04810	Regulation of actin cytoskeleton	19/587	230/8842	0.190184	0.84812	0.819714	26999/5217/5063/10398/2246/3676/8503/9459/57180/22801/2250/8515/2768/5058/7074/3678/3673/4636/3690	19
Organismal Systems	Endocrine system	hsa04614	Renin-angiotensin system	3/587	23/8842	0.193444	0.851155	0.822648	2028/185/290	3
Human Diseases	Cancer: specific types	hsa05226	Gastric cancer	13/587	150/8842	0.196064	0.851328	0.822815	1496/898/2246/8503/1017/2250/7157/53358/1499/3728/9134/8325/2535	13
Organismal Systems	Endocrine system	hsa04925	Aldosterone synthesis and secretion	9/587	98/8842	0.201848	0.865062	0.836089	3991/23683/3709/468/109/185/814/808/64764	9
Organismal Systems	Nervous system	hsa04730	Long-term depression	6/587	60/8842	0.206085	0.871899	0.842697	5321/3709/2781/5519/2768/2895	6
Organismal Systems	Endocrine system	hsa04911	Insulin secretion	8/587	86/8842	0.21028	0.873256	0.844008	3781/468/54795/6616/27345/486/109/64764	8
Metabolism	Carbohydrate metabolism	hsa00040	Pentose and glucuronate interconversions	4/587	36/8842	0.214345	0.873256	0.844008	231/54600/54658/54577	4
Metabolism	Amino acid metabolism	hsa00350	Tyrosine metabolism	4/587	36/8842	0.214345	0.873256	0.844008	221/4129/3081/130	4
Human Diseases	Endocrine and metabolic disease	hsa04933	AGE-RAGE signaling pathway in diabetic complications	9/587	101/8842	0.22671	0.902331	0.87211	4313/5054/1277/8503/1284/185/6774/1282/1287	9
Human Diseases	Drug resistance: antineoplastic	hsa01524	Platinum drug resistance	7/587	75/8842	0.228823	0.902331	0.87211	355/119391/8503/540/7153/2947/7157	7
Organismal Systems	Nervous system	hsa04725	Cholinergic synapse	10/587	115/8842	0.232433	0.902331	0.87211	8503/3709/468/109/814/3763/2786/64764/3786/54331	10
Organismal Systems	Endocrine system	hsa04928	Parathyroid hormone synthesis, secretion and action	10/587	115/8842	0.232433	0.902331	0.87211	7421/5144/3709/860/468/109/2768/64764/65267/632	10
Metabolism	Amino acid metabolism	hsa00330	Arginine and proline metabolism	5/587	50/8842	0.236119	0.902331	0.87211	4129/54498/2593/283208/2628	5
Cellular Processes	Cellular community - eukaryotes	hsa04530	Tight junction	14/587	170/8842	0.238283	0.902331	0.87211	10398/10686/57180/5519/57530/56288/7074/9069/50848/9075/83700/51762/7846/55844	14
Metabolism	Metabolism of cofactors and vitamins	hsa00760	Nicotinate and nicotinamide metabolism	4/587	38/8842	0.243356	0.902331	0.87211	4907/23057/349565/4837	4
Human Diseases	Immune disease	hsa05330	Allograft rejection	4/587	38/8842	0.243356	0.902331	0.87211	355/3111/3107/3134	4
Organismal Systems	Digestive system	hsa04979	Cholesterol metabolism	5/587	51/8842	0.248742	0.906414	0.876056	29116/9388/10577/4035/348	5
Cellular Processes	Cell growth and death	hsa04110	Cell cycle	13/587	158/8842	0.249951	0.906414	0.876056	10926/8556/898/7272/991/1017/1875/5519/7157/6502/699/9134/168448	13
Human Diseases	Infectious disease: bacterial	hsa05133	Pertussis	7/587	78/8842	0.259307	0.911772	0.881234	10392/715/808/3678/716/720/110384692	7
Organismal Systems	Endocrine system	hsa04927	Cortisol synthesis and secretion	6/587	65/8842	0.261333	0.911772	0.881234	8622/3709/468/109/185/64764	6
Metabolism	Glycan biosynthesis and metabolism	hsa00604	Glycosphingolipid biosynthesis - ganglio series	2/587	15/8842	0.26248	0.911772	0.881234	6489/8705	2
Metabolism	Metabolism of cofactors and vitamins	hsa00730	Thiamine metabolism	2/587	15/8842	0.26248	0.911772	0.881234	122481/79178	2
Human Diseases	Infectious disease: bacterial	hsa05130	Pathogenic Escherichia coli infection	16/587	203/8842	0.273165	0.919314	0.888523	355/26999/5063/9267/10686/3554/7456/57180/347733/2768/5058/9871/9069/9075/7846/7100	16
Metabolism	Glycan biosynthesis and metabolism	hsa00510	N-Glycan biosynthesis	5/587	53/8842	0.274472	0.919314	0.888523	6480/29929/29880/84620/79087	5
Organismal Systems	Circulatory system	hsa04270	Vascular smooth muscle contraction	11/587	134/8842	0.276105	0.919314	0.888523	5583/5588/10398/5321/3709/27345/109/185/2768/1909/808	11
Organismal Systems	Nervous system	hsa04720	Long-term potentiation	6/587	67/8842	0.284448	0.919314	0.888523	2906/3709/468/814/808/2904	6
Metabolism	Amino acid metabolism	hsa00360	Phenylalanine metabolism	2/587	16/8842	0.287771	0.919314	0.888523	221/4129	2
Metabolism	Metabolism of other amino acids	hsa00430	Taurine and hypotaurine metabolism	2/587	16/8842	0.287771	0.919314	0.888523	2686/570	2
Metabolism	Glycan biosynthesis and metabolism	hsa00603	Glycosphingolipid biosynthesis - globo and isoglobo series	2/587	16/8842	0.287771	0.919314	0.888523	6489/2523	2
Cellular Processes	Cell growth and death	hsa04210	Apoptosis	11/587	136/8842	0.292351	0.919314	0.888523	355/7185/8503/3709/468/839/7157/10018/1520/7846/1519	11
Metabolism	Metabolism of cofactors and vitamins	hsa00830	Retinol metabolism	6/587	68/8842	0.296171	0.919314	0.888523	1592/130/54600/54658/54577/1548	6
Human Diseases	Cancer: specific types	hsa05221	Acute myeloid leukemia	6/587	68/8842	0.296171	0.919314	0.888523	11040/8503/1848/5371/6774/3728	6
Environmental Information Processing	Signal transduction	hsa04392	Hippo signaling pathway - multiple species	3/587	29/8842	0.302217	0.919314	0.888523	8463/122786/5058	3
Metabolism	Amino acid metabolism	hsa00380	Tryptophan metabolism	4/587	42/8842	0.303565	0.919314	0.888523	4129/8564/39/55526	4
Organismal Systems	Endocrine system	hsa04924	Renin secretion	6/587	69/8842	0.307986	0.919314	0.888523	3709/185/1909/5140/808/5139	6
Human Diseases	Infectious disease: viral	hsa05166	Human T-cell leukemia virus 1 infection	17/587	223/8842	0.311655	0.919314	0.888523	6929/898/3554/991/8503/4801/1017/468/109/7157/2114/83660/9134/64764/3111/3107/3134	17
Metabolism	Lipid metabolism	hsa00120	Primary bile acid biosynthesis	2/587	17/8842	0.31296	0.919314	0.888523	6342/570	2
Metabolism	Energy metabolism	hsa00910	Nitrogen metabolism	2/587	17/8842	0.31296	0.919314	0.888523	767/377677	2
Cellular Processes	Transport and catabolism	hsa04144	Endocytosis	19/587	252/8842	0.314886	0.919314	0.888523	381/30845/5662/8218/25978/157/8766/9267/5869/7456/57180/5371/5868/30011/56288/155382/10193/3107/3134	19
Organismal Systems	Endocrine system	hsa04915	Estrogen signaling pathway	11/587	139/8842	0.317196	0.919314	0.888523	4313/8503/3709/468/109/53358/3763/808/64764/9687/125115	11
Metabolism	Carbohydrate metabolism	hsa00020	Citrate cycle (TCA cycle)	3/587	30/8842	0.320836	0.919314	0.888523	3417/55753/6392	3
Metabolism	Carbohydrate metabolism	hsa00053	Ascorbate and aldarate metabolism	3/587	30/8842	0.320836	0.919314	0.888523	54600/54658/54577	3
Human Diseases	Infectious disease: viral	hsa05163	Human cytomegalovirus infection	17/587	226/8842	0.331468	0.919314	0.888523	355/3554/8503/3709/468/109/7157/2768/808/1499/2786/6774/64764/54331/3107/3134/3690	17
Human Diseases	Cancer: overview	hsa05204	Chemical carcinogenesis - DNA adducts	6/587	71/8842	0.331843	0.919314	0.888523	119391/2947/54600/54658/54577/1548	6
Human Diseases	Endocrine and metabolic disease	hsa04934	Cushing syndrome	12/587	155/8842	0.33288	0.919314	0.888523	898/8622/3709/1017/468/109/185/1499/9134/8325/2535/64764	12
Metabolism	Global and overview maps	hsa01232	Nucleotide metabolism	7/587	85/8842	0.33417	0.919314	0.888523	272/4907/122481/50808/51727/7084/158	7
Human Diseases	Immune disease	hsa05332	Graft-versus-host disease	4/587	44/8842	0.334296	0.919314	0.888523	355/3111/3107/3134	4
Metabolism	Glycan biosynthesis and metabolism	hsa00511	Other glycan degradation	2/587	18/8842	0.337949	0.921679	0.890809	4125/4758	2
Human Diseases	Infectious disease: bacterial	hsa05150	Staphylococcus aureus infection	8/587	100/8842	0.345336	0.934106	0.90282	3075/715/716/3111/125115/3426/720/110384692	8
Organismal Systems	Endocrine system	hsa04923	Regulation of lipolysis in adipocytes	5/587	59/8842	0.35418	0.942902	0.911321	3991/8503/109/5140/63924	5
Human Diseases	Cancer: overview	hsa05207	Chemical carcinogenesis - receptor activation	16/587	215/8842	0.354302	0.942902	0.911321	119391/182/7421/8503/468/2947/54852/109/2250/6774/85315/55584/64764/54600/54658/54577	16
Environmental Information Processing	Signal transduction	hsa04150	mTOR signaling pathway	12/587	158/8842	0.357215	0.943048	0.911463	9894/2887/8503/79899/6502/51256/107080638/54541/153129/8325/2535/389541	12
Human Diseases	Infectious disease: viral	hsa05169	Epstein-Barr virus infection	15/587	203/8842	0.371571	0.973162	0.940568	355/898/8503/7128/1017/7157/6502/10018/8819/6774/9134/919/3111/3107/3134	15
Human Diseases	Infectious disease: parasitic	hsa05146	Amoebiasis	8/587	103/8842	0.376043	0.973548	0.940941	1277/5869/3554/8503/1284/5868/1282/1287	8
Organismal Systems	Endocrine system	hsa04918	Thyroid hormone synthesis	6/587	75/8842	0.380102	0.973548	0.940941	3709/468/486/109/432/64764	6
Metabolism	Glycan biosynthesis and metabolism	hsa00514	Other types of O-glycan biosynthesis	4/587	47/8842	0.380569	0.973548	0.940941	6480/374378/84620/442117	4
Metabolism	Lipid metabolism	hsa00100	Steroid biosynthesis	2/587	20/8842	0.387002	0.980883	0.948031	1595/7108	2
Organismal Systems	Aging	hsa04211	Longevity regulating pathway	7/587	90/8842	0.389381	0.980883	0.948031	8503/468/109/7157/143686/814/64764	7
Metabolism	Amino acid metabolism	hsa00280	Valine, leucine and isoleucine degradation	4/587	48/8842	0.395943	0.984096	0.951135	586/56922/594/39	4
Environmental Information Processing	Signal transduction	hsa04064	NF-kappa B signaling pathway	8/587	105/8842	0.39662	0.984096	0.951135	7185/5588/3554/7128/5328/8740/4050/283106	8
Organismal Systems	Nervous system	hsa04723	Retrograde endocannabinoid signaling	11/587	149/8842	0.402704	0.991733	0.958517	1268/3709/4711/109/3763/4712/2786/246213/54331/2563/55879	11
Metabolism	Metabolism of cofactors and vitamins	hsa00770	Pantothenate and CoA biosynthesis	2/587	21/8842	0.410933	1	0.966507	586/79717	2
Environmental Information Processing	Signaling molecules and interaction	hsa04060	Cytokine-cytokine receptor interaction	21/587	298/8842	0.420522	1	0.966507	9235/355/55540/3589/944/3554/7292/8740/1236/55504/658/1489/392255/146433/84818/4982/3575/53833/9966/4050/8742	21
Organismal Systems	Endocrine system	hsa04919	Thyroid hormone signaling pathway	9/587	122/8842	0.421772	1	0.966507	117247/8503/486/7157/6567/1827/1499/1734/3690	9
Metabolism	Carbohydrate metabolism	hsa00520	Amino sugar and nucleotide sugar metabolism	4/587	50/8842	0.426484	1	0.966507	51167/7264/10007/4351	4
Metabolism	Lipid metabolism	hsa00565	Ether lipid metabolism	4/587	50/8842	0.426484	1	0.966507	5050/5321/79888/284161	4
Metabolism	Lipid metabolism	hsa00561	Glycerolipid metabolism	5/587	65/8842	0.434736	1	0.966507	84649/231/9388/84513/26007	5
Organismal Systems	Endocrine system	hsa04929	GnRH secretion	5/587	65/8842	0.434736	1	0.966507	3781/8503/6696/3709/3763	5
Cellular Processes	Cell growth and death	hsa04114	Oocyte meiosis	10/587	139/8842	0.443757	1	0.966507	898/22849/991/3709/1017/5519/109/808/699/9134	10
Human Diseases	Infectious disease: viral	hsa05162	Measles	10/587	139/8842	0.443757	1	0.966507	355/898/8503/7128/1017/51209/7157/6774/9134/283106	10
Human Diseases	Immune disease	hsa05322	Systemic lupus erythematosus	10/587	139/8842	0.443757	1	0.966507	55506/6634/715/716/126961/3111/720/110384692/2904/8344	10
Organismal Systems	Circulatory system	hsa04261	Adrenergic signaling in cardiomyocytes	11/587	154/8842	0.446029	1	0.966507	9254/468/5519/486/109/7168/185/808/784/55844/64764	11
Organismal Systems	Immune system	hsa04611	Platelet activation	9/587	125/8842	0.450669	1	0.966507	54518/1277/5321/8503/3709/109/3673/83660/3690	9
Metabolism	Amino acid metabolism	hsa00270	Cysteine and methionine metabolism	4/587	52/8842	0.456618	1	0.966507	586/26227/1788/7263	4
Organismal Systems	Digestive system	hsa04973	Carbohydrate digestion and absorption	4/587	52/8842	0.456618	1	0.966507	6523/8503/2542/486	4
Organismal Systems	Environmental adaptation	hsa04713	Circadian entrainment	7/587	97/8842	0.466651	1	0.966507	2906/109/3763/808/2786/54331/2904	7
Organismal Systems	Excretory system	hsa04961	Endocrine and other factor-regulated calcium reabsorption	4/587	53/8842	0.471487	1	0.966507	8218/8766/7421/486	4
Human Diseases	Immune disease	hsa05320	Autoimmune thyroid disease	4/587	53/8842	0.471487	1	0.966507	355/3111/3107/3134	4
Cellular Processes	Cell growth and death	hsa04218	Cellular senescence	11/587	157/8842	0.471905	1	0.966507	898/5054/8503/3709/1017/1875/7157/808/9134/3107/3134	11
Organismal Systems	Immune system	hsa04666	Fc gamma R-mediated phagocytosis	7/587	98/8842	0.477543	1	0.966507	9846/5321/8503/57180/5058/3635/65108	7
Human Diseases	Cardiovascular disease	hsa05416	Viral myocarditis	5/587	69/8842	0.487288	1	0.966507	6442/8082/3111/3107/3134	5
Human Diseases	Infectious disease: viral	hsa05160	Hepatitis C	11/587	159/8842	0.489042	1	0.966507	355/10686/8503/1017/5519/7157/9069/9075/1499/6774/55844	11
Human Diseases	Cancer: overview	hsa05203	Viral carcinogenesis	14/587	205/8842	0.496633	1	0.966507	7185/898/991/8503/1017/468/7157/6502/6774/9134/64764/3107/3134/8344	14
Metabolism	Energy metabolism	hsa00920	Sulfur metabolism	1/587	10/8842	0.497069	1	0.966507	7263	1
Organismal Systems	Nervous system	hsa04726	Serotonergic synapse	8/587	115/8842	0.498698	1	0.966507	4129/3781/5321/3709/3763/2786/3355/54331	8
Metabolism	Carbohydrate metabolism	hsa00500	Starch and sucrose metabolism	3/587	40/8842	0.501336	1	0.966507	8908/2997/283209	3
Metabolism	Global and overview maps	hsa01200	Carbon metabolism	8/587	116/8842	0.508681	1	0.966507	26227/2027/39/3417/2653/26007/55753/6392	8
Human Diseases	Infectious disease: bacterial	hsa05120	Epithelial cell signaling in Helicobacter pylori infection	5/587	71/8842	0.512917	1	0.966507	10392/5058/50848/83700/155066	5
Cellular Processes	Transport and catabolism	hsa04142	Lysosome	9/587	132/8842	0.517035	1	0.966507	4074/8218/4125/10577/8763/23457/1520/4758/1519	9
Human Diseases	Cancer: specific types	hsa05219	Bladder cancer	3/587	41/8842	0.518153	1	0.966507	4313/7057/7157	3
Metabolism	Lipid metabolism	hsa00592	alpha-Linolenic acid metabolism	2/587	26/8842	0.522786	1	0.966507	5321/9415	2
Environmental Information Processing	Signal transduction	hsa04020	Calcium signaling pathway	17/587	254/8842	0.523021	1	0.966507	2906/2246/5737/3709/109/2250/4916/185/4915/1909/814/255231/808/80228/401152/100130933/2904	17
Human Diseases	Cancer: specific types	hsa05224	Breast cancer	10/587	148/8842	0.524501	1	0.966507	182/2246/8503/2250/7157/53358/23462/1499/8325/2535	10
Environmental Information Processing	Signal transduction	hsa04068	FoxO signaling pathway	9/587	133/8842	0.526324	1	0.966507	51701/8503/1017/6502/10018/114907/6774/3575/4303	9
Human Diseases	Neurodegenerative disease	hsa05010	Alzheimer disease	26/587	391/8842	0.526992	1	0.966507	355/55334/55062/2906/51107/8503/3709/4035/468/348/4711/89953/347733/6622/516/808/4712/91252/7846/1499/8325/2535/6392/440567/283106/2904	26
Environmental Information Processing	Signal transduction	hsa04072	Phospholipase D signaling pathway	10/587	149/8842	0.533263	1	0.966507	5898/9846/9267/5321/8503/5737/109/185/2768/53358	10
Organismal Systems	Nervous system	hsa04727	GABAergic synapse	6/587	89/8842	0.545337	1	0.966507	109/3763/2786/54331/2563/55879	6
Metabolism	Lipid metabolism	hsa00071	Fatty acid degradation	3/587	43/8842	0.550842	1	0.966507	39/113612/130	3
Human Diseases	Cancer: overview	hsa05235	PD-L1 expression and PD-1 checkpoint pathway in cancer	6/587	90/8842	0.556477	1	0.966507	5588/8503/29126/6774/919/283106	6
Human Diseases	Cancer: specific types	hsa05213	Endometrial cancer	4/587	59/8842	0.557006	1	0.966507	1496/8503/7157/1499	4
Genetic Information Processing	Information processing in viruses	hsa03265	Virion - Ebolavirus, Lyssavirus and Morbillivirus	1/587	12/8842	0.561703	1	0.966507	432	1
Metabolism	Global and overview maps	hsa01230	Biosynthesis of amino acids	5/587	75/8842	0.562483	1	0.966507	586/26227/2027/445/3417	5
Metabolism	Glycan biosynthesis and metabolism	hsa00601	Glycosphingolipid biosynthesis - lacto and neolacto series	2/587	28/8842	0.563374	1	0.966507	6489/2523	2
Organismal Systems	Endocrine system	hsa04922	Glucagon signaling pathway	7/587	107/8842	0.572138	1	0.966507	2997/3709/468/5140/808/64764/102724428	7
Organismal Systems	Digestive system	hsa04971	Gastric acid secretion	5/587	76/8842	0.574474	1	0.966507	3709/109/3773/3772/808	5
Human Diseases	Cancer: specific types	hsa05214	Glioma	5/587	76/8842	0.574474	1	0.966507	8503/7157/53358/814/808	5
Organismal Systems	Endocrine system	hsa04921	Oxytocin signaling pathway	10/587	154/8842	0.576173	1	0.966507	9254/10398/5321/3709/109/814/3763/1827/808/784	10
Organismal Systems	Immune system	hsa04658	Th1 and Th2 cell differentiation	6/587	92/8842	0.578367	1	0.966507	5588/182/4094/55534/919/3111	6
Environmental Information Processing	Membrane transport	hsa02010	ABC transporters	3/587	45/8842	0.582184	1	0.966507	10351/23457/21	3
Metabolism	Lipid metabolism	hsa00590	Arachidonic acid metabolism	4/587	61/8842	0.583824	1	0.966507	4048/5321/113612/3248	4
Human Diseases	Cancer: specific types	hsa05212	Pancreatic cancer	5/587	77/8842	0.586291	1	0.966507	5898/8503/9459/7157/6774	5
Organismal Systems	Endocrine system	hsa04912	GnRH signaling pathway	6/587	93/8842	0.589107	1	0.966507	4313/5321/3709/468/109/808	6
Environmental Information Processing	Signal transduction	hsa04330	Notch signaling pathway	4/587	62/8842	0.596876	1	0.966507	182/51107/23462/55534	4
Genetic Information Processing	Folding, sorting and degradation	hsa03050	Proteasome	3/587	46/8842	0.597326	1	0.966507	5720/5721/5698	3
Human Diseases	Drug resistance: antineoplastic	hsa01523	Antifolate resistance	2/587	30/8842	0.601424	1	0.966507	200895/1719	2
Environmental Information Processing	Signal transduction	hsa04310	Wnt signaling pathway	11/587	174/8842	0.611791	1	0.966507	4007/51701/7157/23500/57216/166336/1499/80319/8325/2535/283106	11
Metabolism	Glycan biosynthesis and metabolism	hsa00533	Glycosaminoglycan biosynthesis - keratan sulfate	1/587	14/8842	0.618044	1	0.966507	9435	1
Metabolism	Metabolism of other amino acids	hsa00410	beta-Alanine metabolism	2/587	31/8842	0.619491	1	0.966507	221/54498	2
Metabolism	Carbohydrate metabolism	hsa00630	Glyoxylate and dicarboxylate metabolism	2/587	31/8842	0.619491	1	0.966507	39/2653	2
Human Diseases	Neurodegenerative disease	hsa05012	Parkinson disease	17/587	271/8842	0.633	1	0.966507	55334/4129/3709/468/4711/89953/347733/7157/6622/9246/516/808/4712/91252/7846/6392/440567	17
Human Diseases	Immune disease	hsa05321	Inflammatory bowel disease	4/587	65/8842	0.634528	1	0.966507	6774/4094/7100/3111	4
Organismal Systems	Immune system	hsa04672	Intestinal immune network for IgA production	3/587	49/8842	0.640554	1	0.966507	3676/5284/3111	3
Human Diseases	Drug resistance: antineoplastic	hsa01522	Endocrine resistance	6/587	99/8842	0.65039	1	0.966507	4313/182/8503/109/7157/53358	6
Cellular Processes	Transport and catabolism	hsa04146	Peroxisome	5/587	83/8842	0.65324	1	0.966507	8504/6342/8799/570/3417	5
Human Diseases	Infectious disease: parasitic	hsa05144	Malaria	3/587	50/8842	0.654218	1	0.966507	6382/4035/7057	3
Human Diseases	Infectious disease: bacterial	hsa05152	Tuberculosis	11/587	180/8842	0.656716	1	0.966507	9902/8625/8767/7421/5869/4801/3656/5868/808/1520/3111	11
Human Diseases	Infectious disease: viral	hsa05167	Kaposi sarcoma-associated herpesvirus infection	12/587	196/8842	0.657372	1	0.966507	355/8503/3709/7157/1827/808/1499/2786/6774/54331/3107/3134	12
Metabolism	Carbohydrate metabolism	hsa00010	Glycolysis / Gluconeogenesis	4/587	67/8842	0.658331	1	0.966507	221/9562/2027/130	4
Human Diseases	Infectious disease: bacterial	hsa05110	Vibrio cholerae infection	3/587	51/8842	0.667506	1	0.966507	10945/109/155066	3
Organismal Systems	Endocrine system	hsa04916	Melanogenesis	6/587	101/8842	0.66953	1	0.966507	109/808/1499/8325/2535/64764	6
Organismal Systems	Environmental adaptation	hsa04710	Circadian rhythm	2/587	34/8842	0.669887	1	0.966507	79365/406	2
Organismal Systems	Immune system	hsa04664	Fc epsilon RI signaling pathway	4/587	69/8842	0.681067	1	0.966507	9846/5321/8503/3635	4
Environmental Information Processing	Signal transduction	hsa04668	TNF signaling pathway	7/587	119/8842	0.684071	1	0.966507	355/7185/182/8503/7128/468/64764	7
Human Diseases	Cancer: overview	hsa05206	MicroRNAs in cancer	19/587	312/8842	0.687536	1	0.966507	8626/898/900/8503/1788/5328/6659/10253/7057/7168/7157/27250/10018/3678/54541/6774/9134/1945/3690	19
Human Diseases	Infectious disease: parasitic	hsa05142	Chagas disease	6/587	103/8842	0.687995	1	0.966507	355/5054/8503/5519/55844/919	6
Human Diseases	Cancer: specific types	hsa05211	Renal cell carcinoma	4/587	70/8842	0.692031	1	0.966507	5063/2034/8503/5058	4
Organismal Systems	Circulatory system	hsa04260	Cardiac muscle contraction	5/587	87/8842	0.693837	1	0.966507	9254/486/7168/784/440567	5
Human Diseases	Cancer: specific types	hsa05210	Colorectal cancer	5/587	87/8842	0.693837	1	0.966507	5898/8503/7157/10018/1499	5
Metabolism	Glycan biosynthesis and metabolism	hsa00512	Mucin type O-glycan biosynthesis	2/587	36/8842	0.70039	1	0.966507	374378/442117	2
Human Diseases	Cancer: overview	hsa05230	Central carbon metabolism in cancer	4/587	71/8842	0.702724	1	0.966507	8503/3417/4916/7157	4
Cellular Processes	Transport and catabolism	hsa04137	Mitophagy - animal	6/587	105/8842	0.705769	1	0.966507	5869/468/7157/5868/79671/283106	6
Environmental Information Processing	Signal transduction	hsa04010	MAPK signaling pathway	18/587	300/8842	0.708208	1	0.966507	9254/23542/355/51701/5924/2246/3554/5321/468/2250/1848/7157/11221/2768/4915/5058/784/1945	18
Environmental Information Processing	Signal transduction	hsa04152	AMPK signaling pathway	7/587	122/8842	0.708933	1	0.966507	3991/2997/8503/5519/79966/55844/64764	7
Organismal Systems	Immune system	hsa04660	T cell receptor signaling pathway	7/587	122/8842	0.708933	1	0.966507	5588/5063/8503/5519/5058/55844/919	7
Organismal Systems	Endocrine system	hsa04935	Growth hormone synthesis, secretion and action	7/587	122/8842	0.708933	1	0.966507	8503/3709/468/109/53358/6774/64764	7
Metabolism	Amino acid metabolism	hsa00250	Alanine, aspartate and glutamate metabolism	2/587	37/8842	0.714744	1	0.966507	445/158	2
Metabolism	Global and overview maps	hsa01250	Biosynthesis of nucleotide sugars	2/587	37/8842	0.714744	1	0.966507	7264/4351	2
Human Diseases	Cancer: specific types	hsa05216	Thyroid cancer	2/587	37/8842	0.714744	1	0.966507	7157/1499	2
Cellular Processes	Transport and catabolism	hsa04148	Efferocytosis	9/587	156/8842	0.716506	1	0.966507	5869/55754/1788/4035/7057/5868/5031/3690/100133941	9
Human Diseases	Cardiovascular disease	hsa05415	Diabetic cardiomyopathy	12/587	205/8842	0.716658	1	0.966507	5165/4313/2997/1277/4688/8503/4711/185/516/4712/6392/440567	12
Genetic Information Processing	Replication and repair	hsa03460	Fanconi anemia pathway	3/587	55/8842	0.716906	1	0.966507	9894/353497/80233	3
Human Diseases	Cancer: specific types	hsa05218	Melanoma	4/587	73/8842	0.7233	1	0.966507	2246/8503/2250/7157	4
Organismal Systems	Excretory system	hsa04960	Aldosterone-regulated sodium reabsorption	2/587	38/8842	0.728517	1	0.966507	8503/486	2
Human Diseases	Immune disease	hsa05340	Primary immunodeficiency	2/587	38/8842	0.728517	1	0.966507	8625/3575	2
Environmental Information Processing	Signaling molecules and interaction	hsa04080	Neuroactive ligand-receptor interaction	22/587	368/8842	0.728842	1	0.966507	9340/2906/6019/1268/5737/56923/80763/185/1909/2895/10424/5031/55584/3355/4887/2563/5540/1903/100996758/55879/2904/2831	22
Organismal Systems	Development and regeneration	hsa04380	Osteoclast differentiation	8/587	142/8842	0.734586	1	0.966507	9846/3554/4688/8503/3709/814/4982/3690	8
Cellular Processes	Cellular community - eukaryotes	hsa04540	Gap junction	5/587	92/8842	0.739836	1	0.966507	3709/347733/109/2697/7846	5
Organismal Systems	Immune system	hsa04062	Chemokine signaling pathway	11/587	193/8842	0.743341	1	0.966507	157/8503/1236/109/53358/56288/5058/7074/2786/6774/54331	11
Metabolism	Nucleotide metabolism	hsa00240	Pyrimidine metabolism	3/587	58/8842	0.750083	1	0.966507	4907/51727/7084	3
Organismal Systems	Endocrine system	hsa03320	PPAR signaling pathway	4/587	76/8842	0.752153	1	0.966507	6342/9415/79966/2171	4
Organismal Systems	Endocrine system	hsa04914	Progesterone-mediated oocyte maturation	6/587	111/8842	0.754896	1	0.966507	22849/8503/1017/109/5140/699	6
Human Diseases	Neurodegenerative disease	hsa05020	Prion disease	16/587	278/8842	0.760402	1	0.966507	2906/4688/8503/3709/468/4711/89953/347733/516/4712/7846/64764/6392/440567/283106/2904	16
Human Diseases	Infectious disease: parasitic	hsa05140	Leishmaniasis	4/587	77/8842	0.761242	1	0.966507	3676/4688/65108/3111	4
Human Diseases	Cancer: specific types	hsa05220	Chronic myeloid leukemia	4/587	77/8842	0.761242	1	0.966507	9846/8503/7157/53358	4
Human Diseases	Infectious disease: viral	hsa05161	Hepatitis B	9/587	163/8842	0.763203	1	0.966507	355/898/8503/1017/468/7157/6774/9134/64764	9
Human Diseases	Infectious disease: viral	hsa05170	Human immunodeficiency virus 1 infection	12/587	213/8842	0.763595	1	0.966507	355/5063/8503/3709/5058/808/2786/54331/919/3107/3134/27350	12
Cellular Processes	Cell motility	hsa04814	Motor proteins	11/587	197/8842	0.766816	1	0.966507	10398/1768/113220/89953/347733/7168/11004/79819/7846/4636/285643	11
Genetic Information Processing	Folding, sorting and degradation	hsa03018	RNA degradation	4/587	78/8842	0.770069	1	0.966507	23658/2027/694/10766	4
Organismal Systems	Digestive system	hsa04970	Salivary secretion	5/587	97/8842	0.780566	1	0.966507	3709/486/109/808/1755	5
Human Diseases	Drug resistance: antineoplastic	hsa01521	EGFR tyrosine kinase inhibitor resistance	4/587	80/8842	0.786955	1	0.966507	8503/53358/10018/6774	4
Organismal Systems	Digestive system	hsa04975	Fat digestion and absorption	2/587	43/8842	0.789164	1	0.966507	84649/39	2
Metabolism	Lipid metabolism	hsa00140	Steroid hormone biosynthesis	3/587	62/8842	0.789388	1	0.966507	54600/54658/54577	3
Organismal Systems	Aging	hsa04213	Longevity regulating pathway - multiple species	3/587	62/8842	0.789388	1	0.966507	1410/8503/109	3
Metabolism	Amino acid metabolism	hsa00220	Arginine biosynthesis	1/587	23/8842	0.794437	1	0.966507	445	1
Metabolism	Metabolism of terpenoids and polyketides	hsa00900	Terpenoid backbone biosynthesis	1/587	23/8842	0.794437	1	0.966507	39	1
Organismal Systems	Excretory system	hsa04964	Proximal tubule bicarbonate reclamation	1/587	23/8842	0.794437	1	0.966507	486	1
Human Diseases	Cancer: overview	hsa05231	Choline metabolism in cancer	5/587	99/8842	0.795417	1	0.966507	23446/5321/8503/126969/6581	5
Metabolism	Amino acid metabolism	hsa00310	Lysine degradation	3/587	63/8842	0.798373	1	0.966507	39/55526/123688	3
Genetic Information Processing	Transcription	hsa03022	Basal transcription factors	2/587	44/8842	0.799758	1	0.966507	51616/6884	2
Genetic Information Processing	Replication and repair	hsa03410	Base excision repair	2/587	44/8842	0.799758	1	0.966507	55775/252969	2
Organismal Systems	Immune system	hsa04621	NOD-like receptor signaling pathway	10/587	189/8842	0.814183	1	0.966507	8767/10392/2633/7128/3709/115362/79671/3428/84168/51393	10
Metabolism	Energy metabolism	hsa00190	Oxidative phosphorylation	7/587	138/8842	0.818956	1	0.966507	4711/27068/516/4712/155066/6392/440567	7
Organismal Systems	Endocrine system	hsa04910	Insulin signaling pathway	7/587	138/8842	0.818956	1	0.966507	5577/3991/2997/8503/53358/5140/808	7
Human Diseases	Endocrine and metabolic disease	hsa04932	Non-alcoholic fatty liver disease	8/587	157/8842	0.827076	1	0.966507	355/8503/468/4711/10018/4712/6392/440567	8
Human Diseases	Cancer: overview	hsa05208	Chemical carcinogenesis - reactive oxygen species	12/587	226/8842	0.827937	1	0.966507	119391/23683/4688/8503/2947/4711/1836/516/4712/115019/6392/440567	12
Metabolism	Carbohydrate metabolism	hsa00620	Pyruvate metabolism	2/587	47/8842	0.828759	1	0.966507	39/130	2
Human Diseases	Neurodegenerative disease	hsa05016	Huntington disease	17/587	311/8842	0.831548	1	0.966507	8218/55062/55081/1768/1742/4711/89953/347733/7157/516/4712/7846/64764/7052/6392/440567/2904	17
Environmental Information Processing	Signal transduction	hsa04012	ErbB signaling pathway	4/587	86/8842	0.83172	1	0.966507	5063/8503/53358/5058	4
Metabolism	Glycan biosynthesis and metabolism	hsa00563	Glycosylphosphatidylinositol (GPI)-anchor biosynthesis	1/587	26/8842	0.832817	1	0.966507	23556	1
Human Diseases	Endocrine and metabolic disease	hsa04950	Maturity onset diabetes of the young	1/587	26/8842	0.832817	1	0.966507	3171	1
Organismal Systems	Digestive system	hsa04977	Vitamin digestion and absorption	1/587	26/8842	0.832817	1	0.966507	9963	1
Genetic Information Processing	Folding, sorting and degradation	hsa04120	Ubiquitin mediated proteolysis	7/587	142/8842	0.840696	1	0.966507	23221/9820/991/10401/5371/6502/9246	7
Metabolism	Lipid metabolism	hsa00062	Fatty acid elongation	1/587	27/8842	0.843948	1	0.966507	6785	1
Metabolism	Carbohydrate metabolism	hsa00650	Butanoate metabolism	1/587	27/8842	0.843948	1	0.966507	39	1
Human Diseases	Endocrine and metabolic disease	hsa04936	Alcoholic liver disease	7/587	144/8842	0.85076	1	0.966507	355/79966/84818/1499/130/720/110384692	7
Organismal Systems	Immune system	hsa04659	Th17 cell differentiation	5/587	108/8842	0.852678	1	0.966507	5588/3554/6774/919/3111	5
Human Diseases	Neurodegenerative disease	hsa05022	Pathways of neurodegeneration - multiple diseases	27/587	483/8842	0.853029	1	0.966507	355/55062/25978/2906/55081/1768/3709/468/1742/4711/89953/347733/5868/6622/116442/9246/516/808/4712/7846/1499/8325/2535/6392/440567/283106/2904	27
Organismal Systems	Excretory system	hsa04966	Collecting duct acid secretion	1/587	28/8842	0.85434	1	0.966507	155066	1
Human Diseases	Endocrine and metabolic disease	hsa04931	Insulin resistance	5/587	109/8842	0.858132	1	0.966507	5588/2997/8503/6774/64764	5
Organismal Systems	Endocrine system	hsa04917	Prolactin signaling pathway	3/587	71/8842	0.859266	1	0.966507	8503/53358/6774	3
Organismal Systems	Endocrine system	hsa04913	Ovarian steroidogenesis	2/587	51/8842	0.861532	1	0.966507	5321/109	2
Organismal Systems	Immune system	hsa04622	RIG-I-like receptor signaling pathway	3/587	72/8842	0.865619	1	0.966507	26007/79671/9755	3
Human Diseases	Cancer: specific types	hsa05223	Non-small cell lung cancer	3/587	73/8842	0.871718	1	0.966507	8503/7157/6774	3
Metabolism	Lipid metabolism	hsa00591	Linoleic acid metabolism	1/587	30/8842	0.873096	1	0.966507	5321	1
Human Diseases	Immune disease	hsa05323	Rheumatoid arthritis	4/587	94/8842	0.878964	1	0.966507	3589/155066/3111/4050	4
Metabolism	Carbohydrate metabolism	hsa00030	Pentose phosphate pathway	1/587	31/8842	0.88155	1	0.966507	23729	1
Genetic Information Processing	Folding, sorting and degradation	hsa03060	Protein export	1/587	31/8842	0.88155	1	0.966507	7485	1
Human Diseases	Immune disease	hsa05310	Asthma	1/587	31/8842	0.88155	1	0.966507	3111	1
Human Diseases	Cancer: specific types	hsa05225	Hepatocellular carcinoma	8/587	170/8842	0.885096	1	0.966507	119391/8503/2947/7157/53358/1499/8325/2535	8
Metabolism	Carbohydrate metabolism	hsa00052	Galactose metabolism	1/587	32/8842	0.889441	1	0.966507	231	1
Metabolism	Carbohydrate metabolism	hsa00640	Propanoate metabolism	1/587	32/8842	0.889441	1	0.966507	594	1
Cellular Processes	Transport and catabolism	hsa04136	Autophagy - other	1/587	32/8842	0.889441	1	0.966507	55062	1
Cellular Processes	Cell growth and death	hsa04215	Apoptosis - multiple species	1/587	32/8842	0.889441	1	0.966507	10018	1
Organismal Systems	Immune system	hsa04650	Natural killer cell mediated cytotoxicity	6/587	135/8842	0.892083	1	0.966507	355/8503/53358/5058/919/3107	6
Genetic Information Processing	Folding, sorting and degradation	hsa04130	SNARE interactions in vesicular transport	1/587	33/8842	0.896808	1	0.966507	112755	1
Environmental Information Processing	Signal transduction	hsa04070	Phosphatidylinositol signaling system	4/587	98/8842	0.897949	1	0.966507	8503/3709/808/3635	4
Environmental Information Processing	Signaling molecules and interaction	hsa04061	Viral protein interaction with cytokine and cytokine receptor	4/587	100/8842	0.906422	1	0.966507	8740/1236/146433/53833	4
Human Diseases	Neurodegenerative disease	hsa05014	Amyotrophic lateral sclerosis	19/587	371/8842	0.908249	1	0.966507	5217/55062/25978/2906/1768/468/4711/89953/347733/7157/5868/116442/516/4712/7846/6392/642659/440567/2904	19
Environmental Information Processing	Signal transduction	hsa04370	VEGF signaling pathway	2/587	60/8842	0.91531	1	0.966507	5321/8503	2
Human Diseases	Cardiovascular disease	hsa05417	Lipid and atherosclerosis	10/587	216/8842	0.915892	1	0.966507	355/4688/8503/3306/468/839/7157/808/6774/1548	10
Genetic Information Processing	Translation	hsa03015	mRNA surveillance pathway	4/587	103/8842	0.917963	1	0.966507	8106/4440/5519/55844	4
Organismal Systems	Environmental adaptation	hsa04714	Thermogenesis	11/587	235/8842	0.918231	1	0.966507	3991/1268/152831/4711/109/516/4712/64764/493753/6392/440567	11
Genetic Information Processing	Chromosome	hsa03083	Polycomb repressive complex	3/587	83/8842	0.920434	1	0.966507	6045/100170841/7703	3
Human Diseases	Infectious disease: parasitic	hsa05143	African trypanosomiasis	1/587	37/8842	0.921688	1	0.966507	355	1
Organismal Systems	Immune system	hsa04625	C-type lectin receptor signaling pathway	4/587	105/8842	0.924934	1	0.966507	8503/3709/5058/808	4
Organismal Systems	Digestive system	hsa04972	Pancreatic secretion	4/587	106/8842	0.928216	1	0.966507	8766/3709/486/109	4
Environmental Information Processing	Signal transduction	hsa04630	JAK-STAT signaling pathway	7/587	168/8842	0.935849	1	0.966507	3589/8503/10401/1489/6774/3575/53833	7
Environmental Information Processing	Signal transduction	hsa04066	HIF-1 signaling pathway	4/587	109/8842	0.9373	1	0.966507	5054/2027/8503/6774	4
Genetic Information Processing	Replication and repair	hsa03440	Homologous recombination	1/587	41/8842	0.940577	1	0.966507	5892	1
Metabolism	Glycan biosynthesis and metabolism	hsa00513	Various types of N-glycan biosynthesis	1/587	42/8842	0.94454	1	0.966507	79087	1
Cellular Processes	Cell growth and death	hsa04216	Ferroptosis	1/587	42/8842	0.94454	1	0.966507	7157	1
Human Diseases	Infectious disease: viral	hsa05164	Influenza A	7/587	172/8842	0.944827	1	0.966507	355/8106/8766/8503/5371/79671/3111	7
Organismal Systems	Endocrine system	hsa04920	Adipocytokine signaling pathway	2/587	70/8842	0.951834	1	0.966507	5588/6774	2
Organismal Systems	Immune system	hsa04657	IL-17 signaling pathway	3/587	95/8842	0.956354	1	0.966507	55540/7128/84818	3
Genetic Information Processing	Chromosome	hsa03082	ATP-dependent chromatin remodeling	4/587	117/8842	0.956647	1	0.966507	64431/55506/6594/83444	4
Human Diseases	Infectious disease: bacterial	hsa05135	Yersinia infection	5/587	138/8842	0.956677	1	0.966507	3676/7456/8503/57180/3678	5
Cellular Processes	Cell growth and death	hsa04217	Necroptosis	6/587	159/8842	0.957787	1	0.966507	355/25978/55506/5321/7128/6774	6
Metabolism	Carbohydrate metabolism	hsa00562	Inositol phosphate metabolism	2/587	73/8842	0.959461	1	0.966507	9562/3635	2
Human Diseases	Infectious disease: viral	hsa05171	Coronavirus disease - COVID-19	10/587	238/8842	0.959478	1	0.966507	8503/2165/185/715/6159/6774/6232/716/720/110384692	10
Human Diseases	Endocrine and metabolic disease	hsa04930	Type II diabetes mellitus	1/587	47/8842	0.960732	1	0.966507	8503	1
Metabolism	Lipid metabolism	hsa00564	Glycerophospholipid metabolism	3/587	100/8842	0.966269	1	0.966507	5321/84513/79888	3
Human Diseases	Neurodegenerative disease	hsa05017	Spinocerebellar ataxia	5/587	144/8842	0.966751	1	0.966507	55062/2906/8503/3709/2904	5
Organismal Systems	Immune system	hsa04623	Cytosolic DNA-sensing pathway	2/587	83/8842	0.977377	1	0.966507	10146/3428	2
Human Diseases	Infectious disease: bacterial	hsa05134	Legionellosis	1/587	56/8842	0.978917	1	0.966507	7100	1
Organismal Systems	Immune system	hsa04620	Toll-like receptor signaling pathway	3/587	109/8842	0.978991	1	0.966507	8503/6696/7100	3
Organismal Systems	Immune system	hsa04662	B cell receptor signaling pathway	2/587	91/8842	0.985931	1	0.966507	8503/3635	2
Genetic Information Processing	Information processing in viruses	hsa03250	Viral life cycle - HIV-1	1/587	64/8842	0.987878	1	0.966507	27350	1
Cellular Processes	Transport and catabolism	hsa04140	Autophagy - animal	5/587	169/8842	0.989574	1	0.966507	5588/55062/8503/116442/54541	5
Organismal Systems	Immune system	hsa04613	Neutrophil extracellular trap formation	6/587	192/8842	0.989981	1	0.966507	55506/4688/8503/126961/3690/8344	6
Human Diseases	Infectious disease: parasitic	hsa05145	Toxoplasmosis	2/587	111/8842	0.99582	1	0.966507	6774/3111	2
Genetic Information Processing	Folding, sorting and degradation	hsa04141	Protein processing in endoplasmic reticulum	4/587	170/8842	0.997021	1	0.966507	23471/1410/468/9871	4
Genetic Information Processing	Translation	hsa03010	Ribosome	4/587	172/8842	0.997324	1	0.966507	51073/9801/6159/6232	4
Organismal Systems	Sensory system	hsa04742	Taste transduction	1/587	86/8842	0.997361	1	0.966507	3355	1
Genetic Information Processing	Translation	hsa03013	Nucleocytoplasmic transport	1/587	108/8842	0.999428	1	0.966507	10073	1
Genetic Information Processing	Transcription	hsa03040	Spliceosome	4/587	218/8842	0.999793	1	0.966507	6634/23658/8559/642659	4
Genetic Information Processing	Translation	hsa03008	Ribosome biogenesis in eukaryotes	2/587	168/8842	0.999886	1	0.966507	138716/283106	2
Organismal Systems	Sensory system	hsa04740	Olfactory transduction	5/587	453/8842	1	1	0.966507	1258/157/109/808/143503	5
